# Supplementary material for: Uncovering the mechanisms of homologous point acupuncture on knee osteoarthritis through an integrated study of metabolomics and proteomics
Source: Front Bioeng Biotechnol. 2026 Apr 22;14:1791109. doi: 10.3389/fbioe.2026.1791109 (PMC13147163; doi:10.3389/fbioe.2026.1791109)
Supplement: Supplementary file 1 [file DataSheet1.zip]

Archive with 79 entries (78 files):
- bax-1-Original picture.jpg
- bax-1.jpg
- bax-2-Original picture.jpg
- bax-2.jpg
- bax-3-Original picture.jpg
- bax-3.jpg
- BCL2-1-Original picture.tiff
- BCL2-1.jpg
- BCL2-2-Original picture.tiff
- BCL2-2.jpg
- BCL2-3-Original picture.tiff
- BCL2-3.jpg
- beclin1-1-Original picture.jpg
- beclin1-1.jpg
- beclin1-2-Original picture.jpg
- beclin1-2.jpg
- beclin1-3-Original picture.jpg
- beclin1-3.jpg
- C-caspase3-1-Original picture.jpg
- C-caspase3-1.jpg
- C-caspase3-2-Original picture.jpg
- C-caspase3-2.jpg
- C-caspase3-3-Original picture.jpg
- C-caspase3-3.jpg
- GAPDH-1-Original picture.jpg
- GAPDH-1.jpg
- GAPDH-2-Original picture.jpg
- GAPDH-2.jpg
- GAPDH-3-Original picture.jpg
- GAPDH-3.jpg
- HIF1α-1-Original picture.jpg
- HIF1α-1.jpg
- HIF1α-2-Original picture.jpg
- HIF1α-2.jpg
- HIF1α-3-Original picture.jpg
- HIF1α-3.jpg
- HK2-1-Original picture.jpg
- HK2-1.jpg
- HK2-2-Original picture.jpg
- HK2-2.jpg
- HK2-3-Original picture.jpg
- HK2-3.jpg
- LC3-1-Original picture.jpg
- LC3-1.jpg
- LC3-2-Original picture.jpg
- LC3-2.jpg
- LC3-3-Original picture.jpg
- LC3-3.jpg
- NLRP3/
- NLRP3/ASC-1-Original picture.tiff
- NLRP3/ASC-1.jpg
- NLRP3/ASC-2-Original picture.tiff
- NLRP3/ASC-2.jpg
- NLRP3/ASC-3-Original picture.tiff
- NLRP3/ASC-3.jpg
- NLRP3/caspae1-1-Original picture.tiff
- NLRP3/caspae1-1.jpg
- NLRP3/caspae1-2-Original picture.tiff
- NLRP3/caspae1-2.jpg
- NLRP3/caspae1-3-Original picture.tiff
- NLRP3/caspae1-3.jpg
- NLRP3/GAPDH-1-Original picture.tiff
- NLRP3/GAPDH-1.jpg
- NLRP3/GAPDH-2-Original picture.tiff
- NLRP3/GAPDH-2.jpg
- NLRP3/GAPDH-3-Original picture.tiff
- NLRP3/GAPDH-3.jpg
- NLRP3/NLRP3-1-Original picture.tiff
- NLRP3/NLRP3-1.jpg
- NLRP3/NLRP3-2-Original picture.tiff
- NLRP3/NLRP3-2.jpg
- NLRP3/NLRP3-3-Original picture.tiff
- NLRP3/NLRP3-3.jpg
- P62-1-Original picture.tiff
- P62-1.jpg
- P62-2-Original picture.tiff
- P62-2.jpg
- P62-3-Original picture.tiff
- P62-3.jpg
