# Supplementary material for: Uncovering the mechanisms of homologous point acupuncture on knee osteoarthritis through an integrated study of metabolomics and proteomics
Source: Front Bioeng Biotechnol. 2026 Apr 22;14:1791109. doi: 10.3389/fbioe.2026.1791109 (PMC13147163; doi:10.3389/fbioe.2026.1791109)
Supplement: Supplementary file 2 [file Table1.xlsx]

## Sheet: KOA vs Control DEM
Name	m/z	rt(s)	Fold change	p-value	VIP
.beta.-d-allose	359.119	297.87	0.53689	0.0157482	3.82673
1-(9z,12z-octadecadienoyl)-2-hydroxy-sn-glycero-3-phosphoethanolamine	476.277	193.979	0.532084	0.00802174	2.21671
1-Methylxanthine	203.001	28.7455	0.191757	0.000985878	2.95269
1-stearoyl-2-linoleoyl-sn-glycero-3-phosphoethanolamine	742.539	144.107	0.691471	0.0310038	2.03846
1,2-dioleoyl-sn-glycero-3-phosphoethanolamine-n,n-dimethyl	770.57	142.068	0.726915	0.0243596	1.00029
2-cis-4-trans-abscisic acid	245.118	107.285	3.28157	0.000481831	1.38349
2-keto-D-Gluconic acid	175.024	210.108	0.439624	0.000677366	4.72961
2,5,7,8-tetramethyl-2-(.beta.-carboxyethyl)-6-hydroxychroman	277.144	83.162	0.299567	0.0150332	1.68226
3-hydroxycapric acid	187.133	109.156	3.43527	0.0103731	3.78828
3-hydroxyoctanoic acid	159.102	134.821	2.50773	0.00286561	1.8132
3-Methoxy-4-Hydroxyphenylglycol Sulfate	245.012	27.017	0.252013	0.0174632	2.24012
3.beta.,7.alpha.-dihydroxy-5-cholestenoic acid	431.315	99.1905	0.340289	0.0127713	2.07075
4-hydroxybenzoate	137.024	46.606	0.127272	0.000353134	1.04611
4-phosphonobutyric acid	335.022	26.129	0.44634	0.00578234	1.00705
4-pyridoxic acid	182.045	45.753	0.141452	0.0218553	3.7442
Alpha-D-Glucose	239.077	297.531	0.525916	0.0134143	4.08925
Alpha-ketoisovaleric acid	115.04	78.9465	1.90916	0.0288982	4.33608
alpha-Tocopherol (Vitamin E)	429.373	34.277	0.526243	0.049208	1.2835
Arachidonoylserotonin	461.293	36.585	4.85135	0.00102459	2.81751
Blood group b trisaccharide	487.176	389.654	0.239947	0.0144118	1.26447
Cholesteryl sulfate	465.304	27.7525	0.448843	0.0216568	10.6663
Citraconic acid	129.019	425.053	0.522033	0.000184531	1.22772
Cystine	239.034	25.271	0.121996	3.36356e-05	1.05258
D-arabinose	149.045	297.683	0.612619	0.00708312	2.40076
D-arabitol	101.024	297.829	0.609146	0.00435342	2.27928
D-galacturonic acid	193.035	377.868	0.284322	0.00603957	1.9514
D-gluconate	195.05	380.231	0.393693	0.00652968	1.06396
D-glucosamine, 6-sulfate	240.033	31.836	0.190928	0.00141119	1.70326
D-Mannose	179.057	297.901	0.57578	0.0119626	16.011
D-proline	114.056	309.315	0.554089	0.00277722	2.76662
D-psicose	179.055	358.599	0.259825	0.00379669	1.42292
D-Threitol	143.034	297.805	0.620199	0.0122636	2.72911
Daidzein 4'-sulfate	333.007	27.3655	0.0156	0.000327581	6.81523
Daunorubicin	379.082	91.274	0.362814	0.017368	1.1861
Dihydroisoferulic acid	149.06	105.342	0.241849	0.0436233	6.57374
Dihydrothymine	187.072	386.928	0.354419	0.0307945	1.68603
Doxorubicin	365.067	92.9275	0.419926	0.020254	1.30221
Eicosenoic acid	309.279	46.6225	2.63531	0.0126287	4.02757
Erucic acid	337.31	46.751	2.09719	0.0459893	1.07614
Farrerol	299.098	297.979	0.549237	0.0132563	1.27682
Glutaric acid	113.024	210.119	0.441423	0.00089996	2.36462
Hippuric acid	178.05	188.024	0.233305	0.0284352	5.818
Homovanillic acid	181.05	109.783	0.131125	0.000547039	1.90124
Hydroquinone	109.029	26.663	0.0720737	0.000304403	3.5028
Hydroxyproline	130.05	301.928	0.54167	0.023756	1.01678
Jasmonic acid	209.118	97.301	0.346091	0.0139304	1.93703
Lithosprmoside	328.106	297.019	0.78338	0.0229266	1.24626
N-acetyl-l-methionine	190.053	193.474	0.53116	0.00326903	1.53438
N-palmitoyltaurine	362.236	37.634	2.69895	0.00476972	1.29315
N-phthalyl-l-tryptophan	160.04	49.47	0.211624	0.00737362	1.24415
Nervonic acid	365.342	40.476	2.21274	0.0415002	2.3729
Pc(16:1e/9-hode)	816.578	143.548	0.793822	0.0310018	3.41658
Pc(18:1e/9-hode)	844.606	141.659	0.548089	0.00564098	5.47085
Phenaceturic acid	192.066	184.843	2.13821	0.0211915	1.75962
Phenol	93.0342	27.491	3.72326	0.000671023	4.02692
Philanthotoxin 74	433.331	106.964	0.224188	0.0122003	1.90954
Pi 34:2	833.519	189.167	0.744153	0.000364691	2.41822
Pi 36:2	861.551	187.898	0.647525	1.76271e-05	3.73547
Pi(16:0e/15-hete)	859.532	186.996	0.623369	9.99768e-05	2.78287
Pyruvaldehyde	71.0135	297.736	0.643023	0.00478602	2.16155
Stearic acid	283.264	3.88	1.68413	0.0290989	1.77683
Trh, free acid	362.163	108.609	0.0977868	0.0343711	1.19671
Urapidil	386.237	37.175	2.14123	0.000199351	1.48435
(2r)-3-hydroxyisovaleroylcarnitine	262.164	299.594	1.49403	0.0375664	1.04051
1-(1z-hexadecenyl)-sn-glycero-3-phosphocholine	480.342	180.612	1.36674	0.0176869	1.99685
1-(1z-octadecenyl)-2-(5z,8z,11z,14z-eicosatetraenoyl)-sn-glycero-3-phosphocholine	794.603	136.768	1.52652	0.00172959	3.88808
1-(1z-octadecenyl)-sn-glycero-3-phosphocholine	508.373	190.266	1.35301	0.0236939	2.42081
1-behenoyl-2-hydroxy-sn-glycero-3-phosphocholine	580.43	179.903	0.694008	0.000670684	1.53147
1-hexadecanoyl-2-octadecadienoyl-sn-glycero-3-phosphocholine	758.569	143.405	0.772463	0.000112039	16.1474
1-hexadecyl-2-(5z,8z,11z,14z-eicosatetraenoyl)-sn-glycero-3-phosphocholine	768.582	39.969	1.35208	0.00147023	3.27366
1-hexadecyl-2-(9z-octadecenoyl)-sn-glycero-3-phosphocholine	746.602	143.402	1.51129	0.0336048	2.67686
1-linoleoyl-2-oleoyl-rac-glycerol	641.511	33.7015	1.89075	0.0288351	2.27449
1-methyladenosine	282.119	295.046	0.443915	0.00427922	1.02307
1-myristoyl-sn-glycero-3-phosphocholine	468.307	193.349	0.468419	0.00107256	4.67494
1-o-hexadecyl-2-o-(4z,7z,10z,13z,16z,19z-docosahexaenoyl)-sn-glyceryl-3-phosphorylcholine	792.587	136.694	1.29227	0.00408513	1.91274
1-o-hexadecyl-2-o-(5z,8z,11z,14z,17z-eicosapentaenoyl)-sn-glyceryl-3-phosphorylcholine	766.571	136.691	1.48875	0.000814639	2.4964
1-palmitoyl-2-hydroxy-sn-glycero-3-phosphoethanolamine	454.291	194.551	0.720838	0.0127393	1.51865
1-Palmitoyllysophosphatidylcholine	538.384	183.594	1.32865	0.00542465	2.76642
1-pentadecanoyl-sn-glycero-3-phosphocholine	482.323	190.62	0.665746	0.0161889	2.87391
1-stearoyl-2-linoleoyl-sn-glycero-3-phosphocholine	786.6	117.596	0.47428	0.000707596	14.8136
1-Stearoyl-sn-glycerol 3-phosphocholine	524.369	210.977	0.590805	0.0299732	4.25843
1,2-dioleoyl-sn-glycero-3-phosphatidylcholine	786.6	141.583	0.563284	0.00342625	19.5063
1,2-dipalmitoleoyl-sn-glycero-3-phosphocholine	730.536	145.22	0.45481	0.000444292	2.84782
2-piperidone	100.075	60.008	0.418235	0.000399742	2.56692
3-hydroxybutyrylcarnitine	248.148	313.744	2.38558	0.0219526	1.29817
3-methyl-l-histidine	170.092	403.656	1.64839	0.0111146	7.66746
4-[5-[[4-[5-[acetyl(hydroxy)amino]pentylamino]-4-oxobutanoyl]-hydroxyamino]pentylamino]-4-oxobutanoic acid	478.291	193.36	0.464309	0.000704234	2.12539
5-methyl-2'-deoxycytidine	126.065	195.774	0.611911	0.00488842	2.87239
7.alpha.-hydroxy-3-oxo-4-cholestenoic acid	431.314	80.28	0.421497	0.00090906	1.97473
7.alpha.-hydroxy-4-cholesten-3-one	401.34	36.101	0.409898	0.000272269	2.95221
Acetylcarnitine	204.123	300.284	2.44849	0.00245769	16.7039
Alanine	90.0544	341.308	1.18195	0.0177819	2.14519
Anthranilic acid (Vitamin L1)	138.053	308.753	0.252276	1.48153e-06	2.94055
Arachidonoylthiophosphorylcholine	784.581	116.38	0.69763	0.00977699	5.62749
Arg-gly	232.117	285.698	0.47363	0.00180854	1.10072
Bendiocarb	167.092	132.319	0.445901	0.00938531	1.95787
Beta-octylglucoside	310.2	198.233	3.37906	0.000746374	2.55857
Betaine	118.086	267.753	0.6402	0.00129321	15.7193
Creatine	132.076	341.305	1.26	0.00748586	10.826
D-ornithine	116.071	309.26	0.653884	0.00227236	7.71992
Daidzein	255.064	27.7255	0.0156493	0.000259203	3.83315
Dimethylglycine	104.07	295.359	0.431056	0.000422136	1.9031
Dl-a-hydroxybutyric acid	105.033	188.193	0.384192	0.0238779	1.05482
Ectoine	143.081	329.759	0.215629	0.000178672	2.75542
Flutamide	277.089	305.778	0.139124	0.000176916	1.29001
Genistein	271.059	26.5995	0.0231696	0.000609829	1.37899
Glu-His	285.075	27.728	0.0136483	0.00049924	1.9489
Glucosamine	162.075	295.499	0.447287	0.00714112	1.02994
Glycerophosphocholine	258.11	379.386	0.668154	0.0279829	11.3212
Guanidine	60.0552	279.354	1.52167	0.0139857	1.57799
Histidine	156.076	433.257	3.51035	0.00335201	7.08943
Isosafrole	180.086	295.625	0.595338	0.0111566	1.83029
L-carnitine	162.112	346.787	1.27162	0.0296148	13.9066
L-Glutamine	188.103	343.724	0.430906	0.00699066	8.15228
L-palmitoylcarnitine	400.34	169.766	1.95871	0.00397829	3.25248
L-Pyroglutamic acid	171.076	252.371	37.9251	0.0457628	1.98855
Lpc 18:2	520.339	187.893	0.572389	0.000313771	24.7831
N-acetylglucosaminylasparagine	318.128	414.282	0.559846	0.0213789	1.47442
N-alpha-acetyl-l-lysine	171.113	260.492	1.40444	0.00188531	11.7404
N-Docosanoyl-4-sphingenyl-1-O-phosphorylcholine	809.649	168.822	0.693928	0.0121179	2.45201
N-fructosyl isoleucine	294.169	175.159	0.198567	0.0049591	1.82733
Niacinamide	123.055	67.943	0.495696	0.0119657	10.9697
Oleoyl-l-carnitine	426.355	167.006	2.21027	0.00160858	3.29779
Palatinose	365.104	388.481	0.404821	0.00511309	1.12927
Phosphocholine	184.072	487.689	1.66318	0.0493485	1.7229
Pyridine	80.0488	67.948	0.522692	0.0122558	1.75762
Quinolin-2-ol	146.059	54.8715	0.50666	0.0302359	1.39421
Sphingomyelin (d18:1/18:0)	794.603	108.931	1.55062	0.00432907	2.5139
Stearamide	284.294	51.159	1.31703	0.00463061	1.66892
Stearoylcarnitine	428.371	166.364	2.20151	0.000607831	2.19482
Trigonelline	138.055	283.911	0.132368	7.13715e-06	16.4087
Tyramine	120.08	293.283	0.684024	0.0381872	1.33818
Valine betaine	160.132	223.881	0.0589136	1.22052e-05	1.18543
Verruculotoxin	245.149	313.132	0.41262	0.00282421	1.02437

## Sheet: AP vs KOA DEM
Name	m/z	rt(s)	Fold change	p-value	VIP
(4Z,7Z,10Z,13Z,16Z,19Z)-4,7,10,13,1 6,19-Docosahexaenoic acid	327.233	49.775	0.241902	0.00198482	7.84523
(r)-2-hydroxystearic acid	299.259	76.622	2.13697	0.00919902	1.65064
1-(5z,8z,11z,14z-eicosatetraenoyl)-sn-glycero-3-phosphate	457.235	240.485	0.403766	0.000155781	1.50818
1-(9z,12z-octadecadienoyl)-2-hydroxy-sn-glycero-3-phosphoethanolamine	476.277	193.979	1.62496	0.0137076	2.28036
1-Hexadecanoyl-2-(9Z,12Z-octadecadienoyl)-sn-glycero-3-phosphoric acid	671.465	42.916	1.95994	5.76036e-05	1.04787
1-Methylxanthine	203.001	28.7455	5.31442	0.0105898	3.03614
1-stearoyl-2-hydroxy-sn-glycero-3-phosphocholine	558.332	186.111	0.712318	0.008565	4.95495
1-stearoyl-2-linoleoyl-sn-glycero-3-phosphoethanolamine	742.539	144.107	2.38271	0.000523072	5.31533
1,2-dioleoyl-sn-glycero-3-phosphoethanolamine-n,n-dimethyl	770.57	142.068	1.55635	0.00915182	1.6859
12s-hydroxy-5z,8z,10e,14z-eicosatetraenoic acid	319.228	57.155	0.0538402	0.00299676	11.3854
1h-indole-3-propanoic acid	188.071	108.712	2.24102	0.000725699	8.99487
2-(n-morpholino)ethanesulfonic acid	194.048	105.834	10.8635	0.0452981	2.02639
2-arachidonoyl-1-palmitoyl-sn-glycero-3-phosphoethanolamine	738.508	142.86	2.03281	0.00165209	2.81154
2-cis-4-trans-abscisic acid	245.118	107.285	0.306336	0.000465975	1.27722
2-linoleoyl-1-palmitoyl-sn-glycero-3-phosphoethanolamine	714.507	145.869	3.27973	0.000217294	3.05677
3-hydroxycapric acid	187.133	109.156	0.394922	0.0299378	3.28236
3-Hydroxydodecanoic acid	197.154	54.138	0.296262	0.00451518	1.05815
3-hydroxyoctanoic acid	159.102	134.821	0.383941	0.00285548	1.78374
3-Methoxy-4-Hydroxyphenylglycol Sulfate	245.012	27.017	2.92882	0.0136016	1.94548
4-hydroxy-l-glutamic acid	162.055	29.3275	5.07441	0.0157578	1.91689
4-hydroxybenzoate	137.024	46.606	6.99518	1.03277e-06	1.10662
7.alpha.,17.alpha.-dimethyl-5.beta.-androstane-3.alpha.,17.beta.-diol glucuronide	477.303	27.5925	1.83078	0.00774592	1.4469
9,10-dihydro-15-deoxy-.delta.12,14-prostaglandin j2	635.451	134.12	1.56111	0.00242802	1.0825
Arachidonic acid (peroxide free)	303.233	43.056	0.369811	0.000178794	16.0822
Beta-hydroxybutyrate	103.04	227.689	0.232004	0.0376117	2.97989
Cholesteryl sulfate	465.304	27.7525	1.68963	0.00603854	11.0835
Cis-7,10,13,16-docosatetraenoic acid	331.263	40.6575	0.300302	8.95839e-06	4.98348
Cytidine	242.078	238.565	0.476361	0.000152056	1.04842
D-proline	114.056	309.315	1.34394	0.00956028	2.30043
D-psicose	179.055	358.599	2.76205	0.00321438	1.17309
Daidzein 4'-sulfate	333.007	27.3655	24.8171	8.69526e-10	4.52236
Deoxycholic acid	391.285	152.821	0.323997	0.0161473	4.57601
Dihydroisoferulic acid	149.06	105.342	2.75594	0.00222688	5.53097
Eicosenoic acid	309.279	46.6225	0.325201	0.00769417	3.98178
Erucic acid	337.31	46.751	0.389564	0.0357948	1.05258
Estrone glucuronide	445.189	77.865	0.464538	0.0192322	1.56232
Fahfa 36:1	563.503	46.734	0.181092	0.046265	1.51626
Glutamine	145.061	407.031	1.49953	0.0433524	1.95934
Glycocholic acid	464.313	182.368	0.680413	0.0427407	1.06084
Glycodeoxycholic acid	448.305	202.695	0.0463704	0.000286817	2.12148
Heptadecanoic acid	269.248	48.6385	0.438057	0.037998	2.78059
Hippuric acid	178.05	188.024	2.21182	0.029954	3.94603
Homovanillic acid	181.05	109.783	5.18719	0.000283346	1.70379
Hydroquinone	109.029	26.663	12.4966	4.70164e-05	3.58927
Ile-Pro	227.067	119.132	0.629441	0.000440385	1.33864
Indole	116.05	108.712	2.15921	0.000612968	2.07361
Indoleacrylic acid	142.066	110.332	2.06074	4.88926e-05	2.82744
L-alaninamide, n-[2-[2-(hydroxyamino)-2-oxoethyl]-4-methyl-1-oxopentyl]-3-(2-naphthalenyl)-l-alanyl-	455.246	72.879	0.232845	0.0480715	1.03565
L-dihydroorotate	157.036	183.535	0.643729	0.00071462	3.29998
L-gulono-1,4-lactone	177.04	108.924	1.42094	0.0214175	3.47477
L-hydroxyarginine	156.066	260.71	1.97619	0.00538787	1.64798
Leu-Gly-Gly	244.109	234.783	1.53061	0.0122337	1.07199
Leucine	130.087	271.727	0.72667	0.0160762	3.27687
Linoleic acid	279.234	49.425	0.414047	0.0188325	24.8092
Lithocholic acid	375.289	86.02	0.279421	0.02336	1.01903
N-acetyl-d-glucosamine 6-phosphate	300.039	187.924	0.332468	0.0184734	1.59685
N-acetylneuraminic acid	308.116	175.968	10.7911	0.00168257	1.3901
N-palmitoyltaurine	362.236	37.634	0.455947	0.00877884	1.03617
N-phthalyl-l-tryptophan	160.04	49.47	3.95598	0.00623438	1.21986
Octadecanedioic acid	313.238	168.626	0.389468	0.027333	1.14835
Octadecanoic acid	283.264	46.9905	0.64439	0.0194575	8.62002
Oleic acid	281.249	47.336	0.376884	0.0301893	26.5777
Palmitic acid	255.233	52.155	0.667065	0.0391807	17.1185
Pc 32:2	788.544	144.969	1.51913	0.00814213	1.01895
Pc(16:1e/8,9-epete)	838.56	140.184	1.67664	0.00852121	1.14696
Pc(16:1e/9-hode)	816.578	143.548	1.37134	0.000133841	7.84707
Pc(18:1e/12-hete)	868.606	108.597	0.495184	9.69558e-05	3.52382
Pc(18:1e/14,15-eet)	868.607	137.689	0.744463	0.00325917	1.71098
Pc(18:1e/9-hode)	844.606	141.659	1.68926	0.020926	5.48742
Pe 34:2	714.507	109.29	2.45383	0.00126083	1.05001
Pe(16:1e/14-hdohe)	762.508	142.869	1.62718	0.0123801	1.49317
Pentadecanoic Acid	241.217	52.775	0.551676	0.0261761	2.2074
Phenaceturic acid	192.066	184.843	0.266203	0.00311224	2.13865
Pi 38:4	885.552	184.787	0.702809	0.00430931	7.72802
Pi(16:0/12-hete)	873.514	161.714	1.57713	0.018828	1.03212
Pyrrolidinium, 1-[(7r)-7-(acetyloxy)-4-hydroxy-4-oxido-3,5,9-trioxa-4-phosphapentacos-1-yl]-1-methyl-, inner salt	584.345	184.264	0.58848	0.000723209	1.12295
Sarcosine	88.0403	344.307	0.707139	0.00749996	1.60013
Taurine	124.008	291.269	0.78828	0.0170947	5.58323
Taurocholate	514.283	191.385	1.80547	0.00664592	2.36041
Thromboxane B2	369.227	167.376	0.144316	0.0137521	1.37125
Trh, free acid	362.163	108.609	10.2463	0.00568797	1.37323
Tyr-Arg	336.145	108.351	3.0461	0.00531832	1.65164
Urapidil	386.237	37.175	0.483896	2.52742e-05	1.24429
Ursocholanic acid	359.295	40.6265	0.402421	0.00146519	1.12085
Xanthosine	283.067	303.591	0.221553	0.00580331	1.06773
1-(1z-hexadecenyl)-sn-glycero-3-phosphocholine	480.342	180.612	0.570158	0.0140069	1.90083
1-(1z-octadecenyl)-sn-glycero-3-phosphocholine	508.373	190.266	0.468866	0.00297648	2.7367
1-Aminocyclopropanecarboxylic acid	84.0439	387.381	1.359	0.037649	2.44678
1-docosahexaenoyl-2-stearoyl-sn-glycero-3-phosphocholine	834.599	136.716	0.609958	0.0166963	5.55915
1-heptadecanoyl-sn-glycero-3-phosphocholine	510.353	187.185	0.602941	0.0274971	2.92345
1-hexadecyl-2-(5z,8z,11z,14z-eicosatetraenoyl)-sn-glycero-3-phosphocholine	768.582	39.969	0.76552	0.0100357	1.1606
1-hexadecyl-2-(9z-octadecenoyl)-sn-glycero-3-phosphocholine	746.602	143.402	0.46874	0.0204966	2.43227
1-hexadecyl-sn-glycero-3-phosphocholine	482.358	193.64	0.489591	0.00601414	3.46791
1-linoleoyl-2-oleoyl-rac-glycerol	641.511	33.7015	0.220006	0.000904776	2.21241
1-Methylnicotinamide	137.07	335.57	0.505457	0.0284916	1.42689
1-o-hexadecyl-2-o-(2e-butenoyl)-sn-glyceryl-3-phosphocholine	550.384	183.016	0.524291	0.00555604	3.2164
1-octadecanoyl-2-octadecenoyl-sn-glycero-3-phosphocholine	810.601	137.762	0.526347	0.00194706	17.8476
1-Oleoyl-sn-glycero-3-phosphocholine	544.339	184.23	0.602579	0.0179889	16.0179
1-palmitoyl-2-docosahexaenoyl-sn-glycero-3-phosphocholine	806.568	138.525	0.633911	0.0364606	6.51981
1-palmitoyl-sn-glycero-3-phosphocholine	496.339	189.154	0.66584	0.0458005	21.0178
1-Palmitoyllysophosphatidylcholine	538.384	183.594	0.499295	0.00120574	3.17114
1-Stearoyl-2-oleoyl-sn-glycerol 3-phosphocholine (SOPC)	810.6	110.329	0.411252	0.000852342	12.6673
1-Stearoyl-sn-glycerol 3-phosphocholine(LPC(18:0))	524.37	185.115	0.57067	0.0050534	22.2267
1,2-diarachidonoyl-sn-glycero-3-phosphocholine	830.566	136.106	0.58889	0.0143444	2.66712
1,5-pentanediamine	86.0959	272.877	0.563523	0.0239998	2.20169
2-amino-1-phenylethanol	120.08	261.057	0.635645	0.0370322	2.36
2'-deoxycytidine	455.188	204.272	0.774838	0.0481422	7.05849
3-methyl-l-histidine	170.092	403.656	0.549498	0.00670457	6.35826
5-Methylcytosine	126.065	223.262	0.579321	0.00368074	1.03633
7.alpha.-hydroxy-4-cholesten-3-one	401.34	36.101	1.77092	0.0241869	2.14091
Acetylcarnitine	204.123	300.284	0.545096	0.00746538	8.35702
Alanine	90.0544	341.308	0.82147	0.0333344	1.64625
Anthranilic acid (Vitamin L1)	138.053	308.753	2.42304	0.00784393	1.96702
Asn-Gly-Lys	318.165	446.097	0.413614	0.00644239	1.13946
Beta-octylglucoside	310.2	198.233	0.166184	0.000195731	2.32054
Betaine	118.086	267.753	1.7133	0.000447337	20.9884
C17-sphinganine	288.289	43.8545	0.584791	0.0315622	1.12086
Chenodeoxycholate	357.277	161.884	0.305233	0.0368301	2.62094
Creatine	132.076	341.305	0.7643	0.0111052	7.03997
Daidzein	255.064	27.7255	20.2175	0.0007562	1.88936
Ectoine	143.081	329.759	5.91925	0.00655785	2.8611
Hexanoyl-l-carnitine	260.185	219.344	0.346966	0.00368958	1.44878
Ile-Asn	284.105	379.952	1.83904	0.0451019	1.25455
L-citrulline	176.102	393.454	0.627945	0.0014873	1.36694
L-Glutamine	188.103	343.724	2.07468	0.000993957	8.61947
L-methionine	150.057	291.344	0.556463	0.0141195	1.42486
L-palmitoylcarnitine	400.34	169.766	0.219309	9.22124e-05	3.37902
L-Pyroglutamic acid	171.076	252.371	0.0145354	0.0436263	1.58229
L-Tryptophan	246.124	233.045	1.39839	0.0104009	5.23419
Linoleoylcarnitine	424.34	168.556	0.158537	0.00466236	2.27096
Monopalmitolein (9c)	311.257	34.089	3.24064	0.00197234	1.52295
N-.alpha.-(tert-butoxycarbonyl)-l-proline	216.133	328.193	1.55492	0.0336827	1.2181
N-alpha-acetyl-l-lysine	171.113	260.492	0.750305	0.00208596	5.03036
N-Docosanoyl-4-sphingenyl-1-O-phosphorylcholine	809.649	168.822	0.611531	0.0124198	2.11117
N-oleoyl-d-erythro-sphingosylphosphorylcholine	729.587	172.449	0.64186	0.0242776	2.05539
N6-(1-iminoethyl)-l-lysine	188.139	542.519	0.337431	0.0102326	15.7059
Octanoylcarnitine	288.216	199.463	0.275429	7.82059e-05	1.0684
Oleoyl-l-carnitine	426.355	167.006	0.165487	4.49684e-05	3.4188
Phenylalanine	166.085	261.057	0.630402	0.0242035	1.77772
Phosphocholine	184.072	487.689	0.396352	0.00941627	1.5311
Pregnenolone	317.246	34.7975	0.146195	0.0104326	2.25154
Pro-hyp	229.117	417.755	0.459821	0.00837265	1.80101
Quinolin-2-ol	146.059	54.8715	2.05571	0.0161063	1.80091
Sphingomyelin (d18:1/18:0)	794.603	108.931	0.51239	0.00332298	2.238
Stearoylcarnitine	428.371	166.364	0.238815	7.90502e-05	2.11189
Trigonelline	138.055	283.911	3.96014	6.07073e-06	10.7981
Ursodeoxycholic acid	410.32	155.12	0.12962	0.0340812	1.46651
Valine betaine	160.132	223.881	13.6698	2.13243e-08	1.02204

## Sheet: HAP vs KOA DEM
Name	m/z	rt(s)	FC	p.value	VIP
(2r,3s,4s,5r,6r)-6-[1,7-bis(4-hydroxyphenyl)heptan-3-yloxy]-5-[(2s,3r,4r)-3,4-dihydroxy-4-(hydroxymethyl)oxolan-2-yl]oxy-2-(hydroxymethyl)oxane-3,4-diol	593.272	176.66	1.95113	0.00761657	1.01727
(4Z,7Z,10Z,13Z,16Z,19Z)-4,7,10,13,1 6,19-Docosahexaenoic acid	327.233	49.775	0.353646	0.00659011	7.89274
1-(5z,8z,11z,14z-eicosatetraenoyl)-sn-glycero-3-phosphate	457.235	240.485	0.401756	0.000142553	1.5292
1-(5z,8z,11z,14z-eicosatetraenoyl)-sn-glycero-3-phosphoserine	544.267	234.871	0.427305	0.0293902	1.30634
1-(9z,12z-octadecadienoyl)-2-hydroxy-sn-glycero-3-phosphoethanolamine	476.277	193.979	1.89846	8.40029e-05	2.78248
1-Methylxanthine	203.001	28.7455	2.31469	0.00346091	1.76071
1-oleoyl-sn-glycero-3-phosphoethanolamine	478.292	192.192	1.34244	0.0393189	1.88445
1-stearoyl-2-hydroxy-sn-glycero-3-phosphocholine	558.33	186.11	0.83448	0.00829561	2.99712
1-stearoyl-2-linoleoyl-sn-glycero-3-phosphoethanolamine	742.54	144.11	2.16939	0.000477222	4.75337
1,2-distearoyl-sn-glycero-3-phospho-l-serine	790.54	139.79	1.68082	0.0174179	2.13841
12s-hydroxy-5z,8z,10e,14z-eicosatetraenoic acid	319.23	57.16	0.0722787	0.00341341	10.7549
1h-indole-3-propanoic acid	188.07	108.71	1.92904	0.0141111	7.6053
2-(n-morpholino)ethanesulfonic acid	194.05	105.83	8.07065	0.00060676	1.85952
2-arachidonoyl-1-palmitoyl-sn-glycero-3-phosphoethanolamine	738.51	142.86	2.65646	6.97909e-05	3.38186
2-arachidonoyl-1-stearoyl-sn-glycero-3-phosphoethanolamine	766.54	140.98	1.56029	0.0187606	4.11826
2-cis-4-trans-abscisic acid	245.12	107.29	0.36732	0.000915759	1.19465
2-ketohexanoic acid	129.07	303.22	1.31452	0.0455844	2.05551
2-linoleoyl-1-palmitoyl-sn-glycero-3-phosphoethanolamine	714.51	145.87	3.72149	2.25764e-05	3.24116
3-dehydrocholic acid	405.26	194.6	0.134844	0.0175591	1.29866
3-Hydroxydodecanoic acid	197.15	54.14	0.288399	0.00446858	1.06967
4-hydroxy-l-glutamic acid	162.06	29.33	3.1967	0.00324505	1.4505
4-hydroxybenzoate	137.02	46.61	8.7368	2.41839e-05	1.20977
4-pyridoxic acid	182.05	45.75	2.4813	0.0391719	1.69546
7-ethyl-10-(4-n-aminopentanoic acid)-1-piperidino)carbonyloxycamptothecin	617.27	173.27	1.35846	0.0285615	1.82269
7.alpha.,17.alpha.-dimethyl-5.beta.-androstane-3.alpha.,17.beta.-diol glucuronide	477.3	27.59	2.01415	0.000163191	1.52474
Acetyl-dl-leucine	172.1	188.98	1.38902	0.0106644	1.35044
Arachidonic acid (peroxide free)	303.23	43.06	0.37785	0.000130201	16.2075
Beta-hydroxybutyrate	103.04	227.69	0.17668	0.0275636	3.07484
Cholesteryl sulfate	465.3	27.75	1.88175	0.000582473	11.655
Cis-7,10,13,16-docosatetraenoic acid	331.26	40.66	0.456482	0.000622878	3.93319
Cysteine-s-sulfate	199.97	305.05	0.610777	0.0137252	1.07622
Cytidine	242.08	238.57	0.425412	1.15505e-05	1.1595
D-psicose	179.06	358.6	2.48321	3.67247e-05	1.11124
Daidzein 4'-sulfate	333.01	27.37	20.9336	5.42938e-05	3.87008
Deoxycholic acid	391.28	152.82	0.219206	0.00376564	4.88331
Dihydroisoferulic acid	149.06	105.34	2.07351	0.0439535	4.04455
Dihydrouracil	113.02	108.45	1.19417	0.0276532	1.05968
Dl-lactate	89.02	225.39	0.574364	0.0110002	8.4532
Eicosenoic acid	309.28	46.62	0.42767	0.0314683	3.97679
Erucic acid	337.31	46.75	0.3269	0.012185	1.1966
Fahfa 36:1	563.5	46.73	0.175682	0.0442896	1.45024
Ginsenoside rg5	765.47	111.4	2.70841	0.0152321	1.17591
Glutamic acid	146.05	291.02	1.37613	0.00547614	2.22664
Glycerophosphate(2)	171.01	380.32	1.39599	0.0182131	1.26623
Glycocholic acid	464.31	182.37	0.70262	0.0333701	1.11499
Glycodeoxycholic acid	448.31	202.7	0.0305478	0.000248297	2.10373
Heptadecanoic acid	269.25	48.64	0.437633	0.034933	2.70289
Homovanillic acid	181.05	109.78	4.82958	1.96594e-05	1.6364
Hydroquinone	109.03	26.66	8.49906	3.96587e-06	2.91212
Ile-Pro	227.07	119.13	0.691566	0.000524791	1.15592
Indole	116.05	108.71	1.93407	0.014984	1.80878
Indoleacrylic acid	142.07	110.33	1.89894	0.00737228	2.4452
L-alaninamide, n-[2-[2-(hydroxyamino)-2-oxoethyl]-4-methyl-1-oxopentyl]-3-(2-naphthalenyl)-l-alanyl-	455.25	72.88	0.116594	0.0262785	1.13259
L-dihydroorotate	157.04	183.54	0.649354	0.000363895	3.20287
L-gulono-1,4-lactone	177.04	108.92	1.30656	0.003081	2.8861
L-hydroxyarginine	156.07	260.71	2.16779	0.000141401	1.85196
L-Valine	116.07	300.97	0.740539	0.0158996	1.29053
Leu-Gly-Gly	244.11	234.78	1.58985	0.002791	1.15407
Leucine	130.09	271.73	0.675683	0.00501491	4.05351
Linoleic acid	279.23	49.43	0.450983	0.0224974	22.6603
Lithocholic acid	375.29	86.02	0.134649	0.00847366	1.1535
Myo-inositol	179.06	385.17	0.692415	0.0295553	1.31388
N-acetyl-d-glucosamine 6-phosphate	300.04	187.92	0.376235	0.0247704	1.48667
N-acetylhistidine	196.07	308.15	1.40206	0.0377036	1.2904
N-acetylneuraminic acid	308.12	175.97	8.37575	1.92304e-05	1.24006
N-phthalyl-l-tryptophan	160.04	49.47	3.08551	0.00458251	1.01808
Octadecanoic acid	283.26	46.99	0.681386	0.0176717	7.97469
Oleic acid	281.25	47.34	0.39589	0.0306632	24.6635
Palmitic acid	255.23	52.16	0.591478	0.00911128	19.5601
Pc 32:2	788.54	144.97	1.64075	0.002274	1.07522
Pc 34:3	814.56	143.06	1.78367	0.00274622	1.2956
Pc(16:1e/8,9-epete)	838.56	140.18	1.77763	0.00178812	1.23438
Pc(16:1e/9-hode)	816.58	143.55	1.71499	0.00207457	9.17586
Pc(18:1e/12-hete)	868.61	108.6	0.633729	0.00151906	2.62546
Pc(18:1e/14,15-eet)	868.61	137.69	0.711072	0.00169002	3.4655
Pc(18:1e/20-hdohe)	892.61	136.71	0.770976	0.0043677	1.01551
Pc(18:1e/9-hode)	844.61	141.66	1.58281	0.0319396	4.96303
Pe 34:2	714.51	109.29	2.69197	0.00171667	1.09685
Pe 40:4	794.57	137.87	0.750888	0.0041358	1.10336
Pe(16:1e/14-hdohe)	762.51	142.87	2.01792	0.000108621	1.79381
Pentadecanoic Acid	241.22	52.78	0.514867	0.0121042	2.24976
Phenaceturic acid	192.07	184.84	0.255914	0.00265675	2.05894
Phosphorylcholine	242.08	380.15	1.36976	0.016311	2.35529
Pi 36:5	855.5	117.26	2.66649	0.00384265	6.18637
Pi 38:4	885.55	184.79	0.725134	0.00452874	6.95004
Pi(16:0/12-hete)	873.51	161.71	1.84483	0.0409524	1.1134
Pi(16:0e/15-hete)	859.53	187	1.25343	0.0164363	2.40272
Pi(18:1/13-hode)	875.53	125.44	2.06177	0.00860434	1.18088
Pristimerin	463.29	27.86	1.35119	0.0481007	2.26436
Sarcosine	88.04	344.31	0.605835	0.00043561	2.05584
Taurine	124.01	291.27	0.705475	0.00183994	8.07853
Taurocholate	514.28	191.38	1.71334	0.00372383	2.33798
Thromboxane B2	369.23	167.38	0.215482	0.0223278	1.39744
Trh, free acid	362.16	108.61	9.12686	0.00077482	1.30575
Uracil	111.02	93.35	0.632832	0.00298149	2.12862
Ursocholanic acid	359.29	40.63	0.431833	0.00162459	1.07912
Xanthosine	283.07	303.59	0.153035	0.00342432	1.08314
(+)-.alpha.-tocopherol	430.38	34.23	1.1696	0.0133205	3.0207
1-(1z-hexadecenyl)-sn-glycero-3-phosphocholine	480.34	180.61	0.712691	0.00457532	1.67017
1-(1z-octadecenyl)-2-(5z,8z,11z,14z-eicosatetraenoyl)-sn-glycero-3-phosphocholine	794.6	136.77	0.774284	0.0329179	2.00428
1-(1z-octadecenyl)-sn-glycero-3-phosphocholine	508.37	190.27	0.560347	0.00160469	2.56375
1-docosahexaenoyl-2-stearoyl-sn-glycero-3-phosphocholine	834.6	136.72	0.811368	0.0274701	3.60483
1-heptadecanoyl-sn-glycero-3-phosphocholine	510.35	187.19	0.785631	0.043341	1.89676
1-hexadecanoyl-2-octadecadienoyl-sn-glycero-3-phosphocholine	758.57	143.41	1.32261	5.42674e-06	21.2378
1-hexadecyl-2-(5z,8z,11z,14z-eicosatetraenoyl)-sn-glycero-3-phosphocholine	768.58	39.97	0.752931	0.00748366	2.17647
1-hexadecyl-2-(9z-octadecenoyl)-sn-glycero-3-phosphocholine	746.6	143.4	0.477928	0.00290683	2.83174
1-hexadecyl-sn-glycero-3-phosphocholine	482.36	193.64	0.64108	0.00816447	2.98294
1-linoleoyl-2-oleoyl-rac-glycerol	641.51	33.7	0.363518	0.00480403	2.31135
1-myristoyl-sn-glycero-3-phosphocholine	468.31	193.35	1.35099	0.0318668	2.59743
1-o-hexadecyl-2-o-(2e-butenoyl)-sn-glyceryl-3-phosphocholine	550.38	183.02	0.651935	0.00484247	2.75022
1-o-hexadecyl-2-o-(4z,7z,10z,13z,16z,19z-docosahexaenoyl)-sn-glyceryl-3-phosphorylcholine	792.59	136.69	0.732135	0.00568821	1.43779
1-o-hexadecyl-2-o-(5z,8z,11z,14z,17z-eicosapentaenoyl)-sn-glyceryl-3-phosphorylcholine	766.57	136.69	0.809263	0.0355583	1.1871
1-octadecanoyl-2-octadecenoyl-sn-glycero-3-phosphocholine	810.6	137.76	0.709491	0.000598392	15.0596
1-oleoyl-2-myristoyl-sn-glycero-3-phosphocholine	732.55	144.63	4.02861	0.000696515	7.31822
1-palmitoyl-2-hydroxy-sn-glycero-3-phosphoethanolamine	454.29	194.55	1.40047	0.0129117	1.87051
1-palmitoyl-sn-glycero-3-phosphocholine	496.34	189.15	0.851958	0.0391313	11.6984
1-Palmitoyllysophosphatidylcholine	538.38	183.59	0.658005	0.000282782	2.72394
1-Stearoyl-2-arachidonoyl-sn-glycerol	627.53	183.68	0.815692	0.0338749	1.57598
1-stearoyl-2-linoleoyl-sn-glycero-3-phosphocholine	786.6	117.6	1.93167	1.66202e-05	14.3064
1-Stearoyl-2-oleoyl-sn-glycerol 3-phosphocholine (SOPC)	810.6	110.33	0.592277	0.00334276	10.6806
1-Stearoyl-sn-glycerol 3-phosphocholine(LPC(18:0))	524.37	185.12	0.725057	1.47988e-05	19.4563
1,2-dioleoyl-sn-glycero-3-phosphatidylcholine	786.6	141.58	1.50644	0.0147842	15.7782
1,2-dipalmitoleoyl-sn-glycero-3-phosphocholine	730.54	145.22	1.96339	6.3577e-05	2.69259
1,2-dipentadecanoyl-sn-glycero-3-phosphocholine	706.54	147.03	1.32891	0.024973	1.17301
1,4a-dimethyl-9-oxo-7-propan-2-yl-3,4,10,10a-tetrahydro-2h-phenanthrene-1-carboxylic acid	337.2	36.21	0.655924	4.70922e-06	1.04001
1,5-pentanediamine	86.1	272.88	0.574676	0.0281714	2.61444
2-amino-1-phenylethanol	120.08	261.06	0.539648	0.013424	3.63698
2-methylbutyryl-l-carnitine	246.17	238.06	0.495915	0.00071454	2.25368
2-piperidone	100.07	60.01	1.6571	0.0228686	1.65126
2,4,6-tri-tert-butylaniline	246.24	77.35	0.868658	0.0105329	3.43863
2'-deoxycytidine	455.19	204.27	0.735358	0.00340175	7.93452
3-hydroxybutyrylcarnitine	248.15	313.74	0.38704	0.00257488	1.26241
3-methyl-l-histidine	170.09	403.66	0.674426	0.00960882	5.62168
4-[5-[[4-[5-[acetyl(hydroxy)amino]pentylamino]-4-oxobutanoyl]-hydroxyamino]pentylamino]-4-oxobutanoic acid	478.29	193.36	2.11965	3.60685e-06	2.19732
4',6'-dimethoxy-4-dimethylamino-2'-hydroxychalcone	328.14	291.24	0.488329	0.0263494	1.32239
5-[(8as)-2,5,5,8a-tetramethyl-3-oxo-4a,6,7,8-tetrahydro-4h-naphthalen-1-yl]-3-methylpentanoic acid	338.27	50.47	0.292411	0.0387432	1.10845
5-methoxytryptophan	276.13	198.22	1.59882	0.00992953	1.34276
5-methylcytidine	258.11	223.47	0.627269	0.00167978	1.27869
5-Methylcytosine	126.07	223.26	0.596799	0.00449498	1.36588
7-chloro-3-methylquinoline-8-carboxylic acid	244.03	29.2	2.14284	0.011685	1.01636
7.alpha.-hydroxy-3-oxo-4-cholestenoic acid	431.31	80.28	1.91311	0.00871853	1.54362
7.alpha.-hydroxy-4-cholesten-3-one	401.34	36.1	2.2185	0.00221077	2.47272
Acetylcarnitine	204.12	300.28	0.423981	1.18908e-05	15.8328
Alanine	90.05	341.31	0.766916	0.00045224	2.01052
Anthranilic acid (Vitamin L1)	138.05	308.75	2.43199	4.41337e-06	1.98164
Arachidonoylthiophosphorylcholine	784.58	116.38	1.29896	0.00587505	5.56542
Arachidoyl ethanolamide	356.35	60.53	0.764136	0.0098292	2.40489
Asn-Gly-Lys	318.16	446.1	0.415671	0.00688712	1.3107
Beta-octylglucoside	310.2	198.23	0.256523	0.000502336	2.31302
Betaine	118.09	267.75	1.5788	0.000591207	17.4684
C17-sphinganine	288.29	43.85	0.63149	0.0274629	1.16161
Chenodeoxycholate	357.28	161.88	0.212906	0.011281	3.20715
Cholic acid	426.32	217.12	0.255078	0.0439019	4.2768
cis-4-Hydroxy-D-proline	173.09	337.17	1.57285	0.0149825	1.06917
Creatine	132.08	341.31	0.723595	0.000323051	10.1952
Cytarabine	487.18	236.87	0.11195	0.00118455	1.12045
Daidzein	255.06	27.73	19.2024	1.78703e-05	1.96198
Dibutyl phthalate	279.16	33.7	1.33559	0.0179156	1.23468
Dioctyl phthalate	391.28	33.82	1.67378	0.0168338	2.46274
Ectoine	143.08	329.76	5.66684	0.00116626	2.9112
Fenpropidin	274.27	70.01	0.868061	0.0136341	9.24586
Glycerophosphocholine	258.11	379.39	1.38831	0.000494984	13.5669
Guanylurea	103.05	261.14	0.49078	0.00658375	1.07995
Hexanoyl-l-carnitine	260.18	219.34	0.424507	0.00595484	1.58677
Ile-Asn	284.11	379.95	1.51972	0.000225034	1.04809
Ile-Tyr	294.15	303.77	0.664661	0.0112558	1.11345
Indole-3-carbinol	130.06	51.25	1.69614	0.000120153	1.3553
Isophorone	139.11	36.69	0.137342	0.0350584	2.74141
L-citrulline	176.1	393.45	0.703218	0.0251457	1.47657
L-Glutamine	188.1	343.72	2.24447	0.00117984	8.4872
L-methionine	150.06	291.34	0.56552	0.00723083	1.64713
L-n5-(1-imino-3-pentenyl)ornithine	197.14	520.28	2.04019	0.00356843	1.01616
L-palmitoylcarnitine	400.34	169.77	0.326664	0.000198647	3.29255
L-Serine	147.08	335.48	1.50416	0.00428455	3.01993
L-Tryptophan	246.12	233.05	1.45468	0.00366969	4.97117
L-Tyrosine	223.11	264.81	0.627754	0.00192171	1.06345
Linoleoylcarnitine	424.34	168.56	0.252901	0.00900066	2.22721
Lpc 18:2	520.34	187.89	1.8139	1.28341e-05	28.3452
Monopalmitolein (9c)	311.26	34.09	4.42432	3.08699e-05	1.93417
N-.alpha.-(tert-butoxycarbonyl)-l-proline	216.13	328.19	1.905	0.000363636	1.53976
N-alpha-acetyl-l-lysine	171.11	260.49	0.77406	0.00320468	7.32589
N-Docosanoyl-4-sphingenyl-1-O-phosphorylcholine	809.65	168.82	0.719042	0.00121666	1.9793
N-oleoyl-d-erythro-sphingosylphosphorylcholine	729.59	172.45	0.678126	5.97155e-06	2.26079
N6-(1-iminoethyl)-l-lysine	188.14	542.52	0.225205	0.00371771	20.9279
Oleoyl-l-carnitine	426.36	167.01	0.250801	8.94784e-05	3.39341
Phenylalanine	166.09	261.06	0.539292	0.00799453	2.76823
Phosphocholine	184.07	487.69	0.390287	0.00402935	1.87743
Pregnenolone	317.25	34.8	0.240092	0.0191388	2.16934
Pro-hyp	229.12	417.76	0.56162	0.0266374	1.81553
Quinolin-2-ol	146.06	54.87	2.51991	6.17515e-05	2.32981
Sphingomyelin (d18:1/18:0)	794.6	108.93	0.6564	0.00422048	1.87295
Stearoylcarnitine	428.371	166.364	0.326522	0.000119594	2.09258
Trigonelline	138.055	283.911	3.91244	3.31378e-06	10.4872
Ursodeoxycholic acid	410.325	155.117	0.11492	0.0306514	1.63619

## Sheet: KOA vs Control  DEP
Protein	Protein Description	Gene Name	Model/Normal	p.value	Trends
A0A8I5XVA3	Tenascin N	Tnn	24.4784	0.00399393	↑
P03957	Stromelysin-1	Mmp3	11.7685	0.00879191	↑
P01048	T-kininogen 1	Map1	7.37266	0.0099286	↑
Q63514	C4b-binding protein alpha chain	C4bpa	7.22966	0.0384309	↑
A6KDI5	RCG64225 (Fragment)	ENSRNOG00000068279	6.45568	0.0251617	↑
P08932	Kininogen 1	Kng1	6.3652	0.00584615	↑
A0A8I6A5B2	Ig-like domain-containing protein	ENSRNOG00000067603	6.03522	0.00548135	↑
Q5R212	Inactive serine protease 35	Prss35	5.97011	0.047732	↑
B2RYW6	Ig-like domain-containing protein		5.93519	0.000124528	↑
A0A8I5ZN60	Ig-like domain-containing protein	ENSRNOG00000066072	5.85493	0.0142758	↑
P14480	Fibrinogen beta chain	Fgb	5.80363	0.0340201	↑
A0A8I5ZMM5	Ig-like domain-containing protein	ENSRNOG00000070091	5.78029	0.00327945	↑
A0A0G2K332	Ig-like domain-containing protein	AABR07034729.1	5.61195	0.0257744	↑
A0A8I6A4N7	Ig-like domain-containing protein	ENSRNOG00000069405	5.47952	0.0278428	↑
P06399	Fibrinogen alpha chain	Fga	5.39609	0.0422454	↑
A0A8I6ACW2	Ig-like domain-containing protein	ENSRNOG00000069088	5.37732	0.00426584	↑
F1M5J8	Ig-like domain-containing protein	ENSRNOG00000067894	5.36218	0.0114107	↑
A0A8I5ZJM6	Ig-like domain-containing protein	LOC100365438	5.35212	0.00370512	↑
P20761	Ig gamma-2B chain C region	Igh-1a	5.34929	0.00924833	↑
A0A8I6A2J1	Ig-like domain-containing protein	ENSRNOG00000064886	5.19584	0.00141738	↑
A0A8I5ZPH3	Ig-like domain-containing protein	RGD1561722	5.17421	0.02762	↑
A0A8I6ANU1	Ig-like domain-containing protein	ENSRNOG00000068865	5.169	0.0138205	↑
A0A8I6A6W7	Ig-like domain-containing protein	ENSRNOG00000070729	5.13632	0.000468087	↑
A0A8I6AFL1	Ig-like domain-containing protein	ENSRNOG00000066785	5.07131	0.00661359	↑
A0A8I6AQ74	Ig-like domain-containing protein	ENSRNOG00000064086	5.05079	0.00560906	↑
P02680	Fibrinogen gamma chain	Fgg	5.03451	0.0254775	↑
A0A8I6AHV2	Ig-like domain-containing protein	ENSRNOG00000062608	5.01801	0.00338082	↑
P20767	Ig-like domain-containing protein	ENSRNOG00000064589	4.9618	0.00439827	↑
M0RCN6	Similar to immunoglobulin kappa-chain VK-1	RGD1563231	4.86596	0.00132181	↑
A0A8I6AQD7	Ig-like domain-containing protein	ENSRNOG00000064041	4.79253	0.0132952	↑
D3ZTF6	Phosphatidylinositol 3-kinase, C2 domain containing, alpha polypeptide (Predicted), isoform CRA_a	Pik3c2a	0.441202	0.0206732	↓
Q5BK16	exodeoxyribonuclease III	Trex1	0.435978	0.0202843	↓
Q6MG05	RCG41810	rCG_41810	0.42379	0.0276485	↓
Q9EPJ0	Nuclear ubiquitous casein and cyclin-dependent kinase substrate 1	Nucks1	0.416201	0.010976	↓
P09117	Fructose-bisphosphate aldolase C	Aldoc	0.413073	0.013407	↓
A6HMM9	Secreted frizzled-related protein 3	Frzb	0.408378	0.0306561	↓
P17425	Hydroxymethylglutaryl-CoA synthase, cytoplasmic	Hmgcs1	0.40742	0.0189449	↓
Q811A2	Bone marrow stromal antigen 2	Bst2	0.405169	0.0271806	↓
Q4V797	Interferon-gamma-inducible GTPase Ifgga1 protein	RGD1309362	0.402995	0.00828575	↓
A0A8I5ZWQ9	Inter-alpha-trypsin inhibitor heavy chain H6	Itih6-ps1	0.389842	0.0160049	↓
A0A0G2K320	Sialic acid binding Ig like lectin 1	Siglec1	0.386109	0.0285435	↓
A0A0G2JTK6	Metastasis associated 1 family, member 3	Mta3	0.369548	0.0321317	↓
A0A0G2K0F5	Myosin heavy chain 2	Myh2	0.36899	0.0334575	↓
F1LVK3	RCG59679, isoform CRA_a	Chadl	0.366111	0.00923393	↓
Q6AYE7	Interferon-induced protein with tetratricopeptide repeats 3	Ifit3	0.351806	0.0202268	↓
Q1WIM3	Cell adhesion molecule 3	Cadm3	0.331138	0.0034507	↓
F1LTT7	DENN domain containing 4B	Dennd4b	0.330866	0.00788109	↓
P08009	Glutathione S-transferase Mu 7	Gstm7	0.330001	0.0223512	↓
O08701	Arginase-2, mitochondrial	Arg2	0.316378	0.0048883	↓
P50339	Chymase	Cma1	0.316319	0.0277672	↓
P02780	Secretoglobin family 2A member 2	Scgb2a2	0.310528	0.0130785	↓
Q6J4I0	Protein phosphatase 1 regulatory subunit 1B	Ppp1r1b	0.308965	0.00332957	↓
P09650	Mast cell protease 1	Mcpt1	0.301695	0.043998	↓
P19112	Fructose-1,6-bisphosphatase isozyme 2	Fbp2	0.297405	0.0205831	↓
A6JIE5	Apolipoprotein B mRNA editing enzyme catalytic subunit 2	Apobec2	0.293505	0.00511701	↓
E9PU64	Scinderin	Scin	0.2836	0.0128331	↓
A0A8I6A6B0	Phosphoethanolamine/phosphocholine phosphatase 1	Phospho1	0.27306	0.0132565	↓
P18588	Interferon-induced GTP-binding protein Mx1	Mx1	0.272136	0.0400845	↓
A0A0G2JYF9	Matrilin 3	Matn3	0.226534	0.0382451	↓
D4A3X3	Interferon, alpha-inducible protein (Clone IFI-15K) (Predicted)	G1p2_predicted	0.150488	0.0109716	↓

## Sheet: AP vs KOA DEP
Protein	Protein Description	Gene Name	AP/KOA	p.value	Trends
A0A8I5Y6B0	Porcupine O-acyltransferase	Porcn	2.95553	0.00438526	↑
Q5QE78	Aldehyde oxidase 2	Aox2	2.78917	0.00632319	↑
P04355	Metallothionein-2	Mt2	2.65633	0.0232819	↑
A6JIZ3	D-serine modulator-1	Dsm-1	2.50856	0.000893223	↑
P62275	Small ribosomal subunit protein uS14	Rps29	2.41804	0.00247336	↑
P62902	Large ribosomal subunit protein eL31	Rpl31	2.41361	0.00193265	↑
Q5BJR4	Protein prune homolog 2	Prune2	2.38835	0.00386266	↑
F7EXZ2	RCG47614, isoform CRA_f	Cd81	2.32432	0.00118551	↑
A0A0G2JXC0	Golgi transport 1B	Golt1b	2.32301	0.00256312	↑
Q6P689	Protein wntless homolog	Wls	2.31736	0.000466746	↑
A0A0G2JUW3	Cysteine-rich secretory protein LCCL domain containing 2	Crispld2	2.31722	0.000903138	↑
A0A8I6AGJ0	Acyl-coenzyme A oxidase	Acox3	2.28678	0.0010109	↑
G3V6N5	Solute carrier family 66 member 3	Pqlc3	2.16604	0.00488758	↑
P62845	Small ribosomal subunit protein uS19	Rps15	2.15815	0.00138495	↑
Q498C8	Protein RER1	Rer1	2.15196	0.00502173	↑
G3V9D0	Protein O-glucosyltransferase 1	Poglut1	2.1445	0.000141311	↑
Q8VH46	Actin filament-associated protein 1	Afap1	2.13638	0.00143346	↑
Q9ES40	PRA1 family protein 3	Arl6ip5	2.12224	0.00637644	↑
A0A8I5ZUD6	CKLF-like MARVEL transmembrane domain containing 3	Cmtm3	2.12043	0.00153503	↑
Q9JJ46	3-beta-hydroxysteroid-Delta(8),Delta(7)-isomerase	Ebp	2.09468	0.00170022	↑
D3ZUV2	RING-type E3 ubiquitin transferase	Mib1	2.07644	0.00591535	↑
A0A0G2JYD8	Calpain 5	Capn5	2.05205	0.00732435	↑
A0A8I6A3Y5	Oligosaccharyltransferase complex subunit OSTC	Ostc	2.04797	0.00406045	↑
A6KHM6	TBC1 domain family, member 20	Tbc1d20	2.04612	0.000602057	↑
A1L1K7	Long-chain-fatty-acid--CoA ligase ACSBG2	Acsbg2	2.04373	0.00305079	↑
A0A8I6AU71	Phosphatidylinositol 3,4,5-trisphosphate 3-phosphatase and dual-specificity protein phosphatase PTEN	Pten	2.0283	0.00626191	↑
A0A8I6A2Y1	Nitric oxide synthase	Nos3	2.00212	0.0169955	↑
Q9Z0U5	Aldehyde oxidase 1	Aox1	1.99856	0.00703334	↑
A0A8I5Y133	Transcriptional repressor GATA binding 1	Trps1	1.98485	0.000109711	↑
A0A0G2JTX2	PRA1 family protein	Praf2	1.97701	0.0345379	↑
A1Z0K8	Beta-actin (Fragment)		0.251443	0.0049408	↓
A0A8I6AJI1	Ig-like domain-containing protein	ENSRNOG00000070109	0.249541	0.00286914	↓
Q91ZT1	Vascular endothelial growth factor receptor 3	Flt4	0.244909	0.0337113	↓
P04640	Osteocalcin	Bglap	0.240116	0.000190527	↓
Q9ES02	Matrix extracellular phosphoglycoprotein	Mepe	0.23845	0.00227102	↓
M0R8H5	RCG44999	Lrg1	0.234916	0.0147749	↓
D3ZCH9	CD177 molecule	Cd177	0.222213	0.0211052	↓
Q920G0	Src kinase-associated phosphoprotein 2	Skap2	0.218366	0.0147805	↓
Q9JLN4	Peptidoglycan recognition protein 1	Pglyrp1	0.216276	0.0453111	↓
P09034	Argininosuccinate synthase	Ass1	0.203167	0.0355832	↓
Q4G075	Leukocyte elastase inhibitor A	Serpinb1a	0.198223	0.0396657	↓
D3ZSY4	Eosinophil peroxidase (Predicted)	Epx	0.193494	0.0406512	↓
A6KKE5	CXC chemokine RTCK1	Cxcl7	0.178525	0.00457695	↓
P20766	Lambda-chain C1-region-like	Iglc1	0.17667	0.000179166	↓
Q06606	Granzyme-like protein 2	Mcpt10	0.168075	0.0391521	↓
Q9R1J4	Myocilin	Myoc	0.145494	0.0480137	↓
A0A8I6AHB8	Mast cell protease 8	Mcpt8	0.14107	0.033491	↓
A6JAR3	Napsin	Napsa	0.140834	0.0248086	↓
Q62715	Neutrophil antibiotic peptide NP-2	Defa	0.13137	0.0369814	↓
A0A0G2K1A2	Myeloperoxidase	Mpo	0.125324	0.0390373	↓
Q63189	Bone marrow proteoglycan	Prg2	0.106611	0.0406842	↓
P70709	Eosinophil cationic protein	Rnase3	0.104237	0.035102	↓
A0A8I6ARE6	Proteinase 3	Prtn3	0.100159	0.0473018	↓
A0A8I5ZL87	Grancalcin	Gca	0.0952718	0.0376594	↓
P17977	Cathepsin G	Ctsg	0.0907534	0.0347875	↓
D4A488	Elastase 2, neutrophil (Predicted)	Ela2_predicted	0.0818952	0.0354865	↓
Q62714	Defensin alpha 4	Np4	0.0717558	0.0370942	↓
A6I3E3	Neutrophilic granule protein (Predicted)	Ngp	0.0631489	0.0327771	↓
O55006	Protein RoBo-1		0.0609691	0.0339414	↓
G3V8S9	Cathelicidin antimicrobial peptide	Camp	0.0521264	0.0310263	↓

## Sheet: HAP vs KOA DEP
Protein	Protein Description	Gene Name	HAP/KOA	p.value	Trends
A0A8I5Y7P7	Immunoglobulin V-set domain-containing protein	Igkvl-ps6	3.82929	0.0392152	↑
A0A8I5Y6B0	Porcupine O-acyltransferase	Porcn	3.76954	0.00020652	↑
P04355	Metallothionein-2	Mt2	3.75895	0.00254593	↑
P62275	Small ribosomal subunit protein uS14	Rps29	3.04362	0.000179375	↑
Q5QE78	Aldehyde oxidase 2	Aox2	2.92321	0.00120654	↑
Q5RJM3	Insulin-like growth factor binding protein 7	Igfbp7	2.86479	0.00066277	↑
Q6RJR6	Reticulon-3	Rtn3	2.78989	1.90852e-05	↑
A0A0G2K356	Transmembrane BAX inhibitor motif containing 1	Tmbim1	2.77758	0.00305783	↑
O35910	Monocarboxylate transporter 4	Slc16a3	2.75172	0.00187569	↑
Q9ES40	PRA1 family protein 3	Arl6ip5	2.75126	0.000389315	↑
Q8K453	BRAK	Cxcl14	2.65977	0.000112434	↑
P62902	Large ribosomal subunit protein eL31	Rpl31	2.65749	0.000329251	↑
A6HQV8	RCG59612, isoform CRA_a	Ndufa4l2	2.6424	0.00148235	↑
D4ACL8	Serine-protein kinase ATM	Atm	2.61267	0.0411013	↑
A0A0H2UHX1	Reticulon	Rtn3	2.58102	0.000102241	↑
A0A8I5Y7S7	Tetraspanin 4	Tspan4	2.57539	0.0349498	↑
Q6TEK4	Vitamin K epoxide reductase complex subunit 1	Vkorc1	2.5285	0.000196617	↑
Q5BJR4	Protein prune homolog 2	Prune2	2.51419	0.000342814	↑
F7EXZ2	RCG47614, isoform CRA_f	Cd81	2.51401	0.00189298	↑
B2RZ37	Receptor expression-enhancing protein 5	Reep5	2.4893	0.000391908	↑
F1M0R2	ABI family member 3 binding protein	Abi3bp	2.47728	0.00654027	↑
F7FL00	Carbonic anhydrase	Car9	2.47216	0.0382966	↑
G3V7Z4	Serpin family E member 2	Serpine2	2.46985	0.00044685	↑
Q9WUH4	Four and a half LIM domains protein 1	Fhl1	2.46343	0.000937238	↑
Q9JK11	Reticulon-4	Rtn4	2.39245	0.000255151	↑
Q05310	Leydig cell tumor 10 kDa protein homolog	C19h19orf53	2.3839	0.0101333	↑
A0A8I6AVS1	Tumor suppressor candidate 3	Tusc3	2.36558	0.000211077	↑
Q498C8	Protein RER1	Rer1	2.34411	0.00109367	↑
G3V6N5	Solute carrier family 66 member 3	Pqlc3	2.33652	0.000118577	↑
G3V9D0	Protein O-glucosyltransferase 1	Poglut1	2.33511	7.3017e-05	↑
Q920G0	Src kinase-associated phosphoprotein 2	Skap2	0.247261	0.0178754	↓
P09034	Argininosuccinate synthase	Ass1	0.245605	0.0442738	↓
D3ZYK8	Matrix metalloproteinase-9	Mmp9	0.227721	4.07905e-05	↓
P50282	Matrix metalloproteinase-9	Mmp9	0.21134	4.09106e-05	↓
P97594	RCG23556	rCG_23556	0.20461	0.0360652	↓
P04640	Osteocalcin	Bglap	0.201231	0.000135537	↓
Q8K3K4	Serpin B10	Serpinb10	0.198133	0.0455125	↓
A6JJB7	Procollagen, type IX, alpha 1	Col9a1	0.195774	0.0268987	↓
A6KKE5	CXC chemokine RTCK1	Cxcl7	0.19308	0.00526622	↓
D3ZCH9	CD177 molecule	Cd177	0.183228	0.017477	↓
A0A8I6AHB8	Mast cell protease 8	Mcpt8	0.179564	0.0442848	↓
Q4G075	Leukocyte elastase inhibitor A	Serpinb1a	0.178157	0.0343648	↓
P20850	Collagen alpha-1(IX) chain (Fragment)	Col9a1	0.166394	0.0363259	↓
Q9JLN4	Peptidoglycan recognition protein 1	Pglyrp1	0.164162	0.0298012	↓
Q63189	Bone marrow proteoglycan	Prg2	0.150748	0.0274879	↓
A0A0G2K926	Alpha-1-inhibitor III	LOC297568	0.147064	0.0257118	↓
A0A8I5ZWW1	Collagen type IX alpha 2 chain	Col9a2	0.145925	0.0247173	↓
A9UMW3	Erythroid associated factor	Ahsp	0.143511	0.0141094	↓
Q62715	Neutrophil antibiotic peptide NP-2	Defa	0.136098	0.0361917	↓
D3ZSY4	Eosinophil peroxidase (Predicted)	Epx	0.128565	0.0286896	↓
A0A0G2K1A2	Myeloperoxidase	Mpo	0.119778	0.0378193	↓
P17977	Cathepsin G	Ctsg	0.0775246	0.0322696	↓
Q62713	RCG42986, isoform CRA_a	rCG_42986	0.0711955	0.00565703	↓
A6JSW0	Serine (Or cysteine) peptidase inhibitor, clade B (Ovalbumin), member 10	Serpinb10	0.0704926	0.0411597	↓
A0A8I6ARE6	Proteinase 3	Prtn3	0.0703022	0.0410403	↓
G3V8S9	Cathelicidin antimicrobial peptide	Camp	0.069553	0.0334946	↓
D4A488	Elastase 2, neutrophil (Predicted)	Ela2_predicted	0.0678906	0.0330377	↓
A6I3E3	Neutrophilic granule protein (Predicted)	Ngp	0.0670467	0.0333498	↓
Q62714	Defensin alpha 4	Np4	0.0645255	0.0356508	↓
P30152	Neutrophil gelatinase-associated lipocalin	Lcn2	0.0587697	0.0296681	↓

## Sheet: Three groups of common DEP
Protein	Protein Description	Gene Name	KOA/CON	P value	HAP/KOA	P value
P08932	Kininogen 1	Kng1	6.3652	0.00584615	0.429393	0.0456479
A0A8I6AJI1	Ig-like domain-containing protein	ENSRNOG00000070109	4.70508	0.0141927	0.351225	0.00880939
A0A8I6AAX0	Ig-like domain-containing protein	ENSRNOG00000064181	4.44369	0.0308941	0.369398	0.0264778
A0A8I6AP25	rCG_58847	RCG58847 (Fragment)	3.9968	0.0122117	0.548833	0.0325862
A0A142BM04	RCG47052 (Fragment)	rCG_47052	3.07262	0.00730021	0.619339	0.0251044
A6KBZ5	Immunoglobulin heavy constant epsilon	Ighm	2.39985	0.00979321	0.550317	0.025989
O35186	Cathepsin K	Ctsk	2.37491	0.0233816	0.485144	0.0286097
A0A8I6AB30	Similar to alpha-fetoprotein	Albfm1	2.36013	0.00109604	0.638478	0.0198112
Q9ES02	Matrix extracellular phosphoglycoprotein	Mepe	2.32826	0.0259505	0.269567	0.00393985
P02764	Alpha-1-acid glycoprotein	Orm1	2.31622	0.00719523	0.545244	0.0156983
Q99J86	Attractin	Atrn	2.1303	0.00925256	0.610624	0.0384703
P50430	Arylsulfatase B	Arsb	2.09739	0.00209982	0.426852	0.000251291
Q64194	Lysosomal acid lipase/cholesteryl ester hydrolase	Lipa	2.06778	0.00530229	0.660028	0.0222759
G3V9J1	Murinoglobulin 2	Mug2	1.99066	0.0462987	0.506465	0.03167
P06866	Haptoglobin	Hp	1.94101	0.0410713	0.406084	0.00125102
Q8CG08	Collagen triple helix repeat-containing protein 1	Cthrc1	1.87543	0.010734	0.473773	0.00479977
A0A8I6APM5	CB1 cannabinoid receptor-interacting protein 1	Cnrip1	1.87055	0.0030058	0.629529	0.0108956
A0A5H1ZRV1	Integrin beta-3	Itgb3	1.86679	0.0180201	0.500742	0.0112102
E9PSP1	Phospholipid transfer protein	Pltp	1.71389	0.00974533	0.666583	0.0214394
P32038	Complement factor D	Cfd	1.7108	0.0148502	0.652808	0.00928602
P80067	Dipeptidyl peptidase 1	Ctsc	1.64894	0.0115675	0.566743	0.0027228
A0A8I6GE99	Ragulator complex protein LAMTOR5	Hbxip_predicted	1.64795	0.00352565	0.656937	0.00178851
A0A0G2JVL4	ATPase, H+ transporting, lysosomal accessory protein 1, isoform CRA_a	Atp6ap1	1.63534	0.00881664	0.563881	0.00231301
Q9R1T3	Cathepsin Z	Ctsz	1.61786	0.024936	0.3475	4.8629e-06
A0A8I5ZND3	V-type proton ATPase subunit a	Tcirg1	1.61026	0.0340096	0.523826	0.00685856
B5DEL3	Tetratricopeptide repeat protein 17	Ttc17	1.54648	0.0173043	0.652755	0.0016055
Q9JLT6	BH3-interacting domain death agonist	Bid	1.53167	0.00155916	0.645167	0.000868648
A0A0G2K3N2	CD84 molecule	Cd84	1.53029	0.0140136	0.500702	0.00071266
A0A8I5Y7I2	RCG36961	rCG_36961	1.52434	0.00460663	0.648304	0.00680209
P04642	L-lactate dehydrogenase A chain	Ldha	0.664262	0.0119775	1.65635	0.000960191
Q5PPI1	Serine/arginine-rich splicing factor 9	Srsf9	0.653951	0.00413945	1.79225	0.000114406
P30904	Macrophage migration inhibitory factor	Mif	0.633121	0.0177973	1.65964	4.42985e-05
O35826	Bifunctional UDP-N-acetylglucosamine 2-epimerase/N-acetylmannosamine kinase	Gne	0.618594	0.0214325	1.58703	0.000237436
A0A8I5XWE3	EPS8-like 2 (Predicted), isoform CRA_d	Eps8l2	0.5606	0.00633086	1.63334	0.00524233
A6IZE1	Vesicle amine transport 1-like	Vat1l	0.541067	0.0010141	1.93427	0.041254
A0A8I6AAX9	Microsomal glutathione S-transferase 3	Mgst3	0.485987	0.0330725	2.09087	0.00111272
Q9WUS0	Adenylate kinase 4, mitochondrial	Ak4	0.456862	0.0439385	2.22105	0.00012508
Q5FVN3	RCG35353	Ccl9	0.444375	0.0450916	1.63541	0.0155626
Q9EPJ0	Nuclear ubiquitous casein and cyclin-dependent kinase substrate 1	Nucks1	0.416201	0.010976	2.28955	0.000247473
P09117	Fructose-bisphosphate aldolase C	Aldoc	0.413073	0.013407	1.97975	0.000267671
P17425	Hydroxymethylglutaryl-CoA synthase, cytoplasmic	Hmgcs1	0.40742	0.0189449	1.72017	0.00120362
A0A8I5ZWQ9	Inter-alpha-trypsin inhibitor heavy chain H6	Itih6-ps1	0.389842	0.0160049	2.0067	0.00320914
Q6J4I0	Protein phosphatase 1 regulatory subunit 1B	Ppp1r1b	0.308965	0.00332957	1.90883	0.0469712
